# Supplementary material for: Placental Pathology and Placental Growth Factor (PlGF)/Vascular Endothelial Growth Factor Receptor-1 (VEGFR-1) Pathway Expression Evaluation in Fetal Congenital Heart Defects
Source: Life (Basel). 2025 May 22;15(6):837. doi: 10.3390/life15060837 (PMC12194308; doi:10.3390/life15060837)
Supplement: Supplementary file 1 [file life-15-00837-s001.zip]

Archive with 1 entries (1 files):
- life-3620360-supplementary.pdf
